# Supplementary material for: Synthesis of Caffeoyl-Prolyl-Histidyl-Xaa Derivatives and Evaluation of Their Activities and Stability upon Long-Term Storage
Source: Int J Mol Sci. 2021 Jun 11;22(12):6301. doi: 10.3390/ijms22126301 (PMC8231216; doi:10.3390/ijms22126301)
Supplement: Supplementary file 1 [file ijms-22-06301-s001.zip]

Archive with 1 entries (1 files):
- ijms-1249259-supplementary.pdf
